# Supplementary material for: Synthesis of [B,Al]-EWT-Type Zeolite and Its Catalytic Properties
Source: Molecules. 2022 Aug 31;27(17):5625. doi: 10.3390/molecules27175625 (PMC9458039; doi:10.3390/molecules27175625)
Supplement: Supplementary file 1 [file molecules-27-05625-s001.zip]

Archive with 1 entries (1 files):
- molecules-1882627-supplementary.pdf
